# Supplementary material for: Effect of Lenalidomide Maintenance in Chronic Lymphocytic Leukemia: A Meta-Analysis and Trial-Sequential Analysis
Source: Curr Oncol. 2022 Jun 14;29(6):4245–59. doi: 10.3390/curroncol29060339 (PMC9222174; doi:10.3390/curroncol29060339)
Supplement: Supplementary file 1 [file curroncol-29-00339-s001.zip]

Archive with 1 entries (1 files):
- curroncol-1717606-supplementary.pdf
